# Supplementary material for: Safety and Immunogenicity of the BNT162b2 COVID-19 Vaccine in Immunocompromised Participants 2 Years and Older: Results of an Open-Label Phase 2b Study
Source: Vaccines (Basel). 2026 Jul 8;14(7):602. doi: 10.3390/vaccines14070602 (PMC13416987; doi:10.3390/vaccines14070602)
Supplement: Supplementary file 1 [file vaccines-14-00602-s001.zip]

Archive with 5 entries (5 files):
- vaccines-4269585_Figure S1.pdf
- vaccines-4269585_Figure S2.pdf
- vaccines-4269585_Supplementary Text.pdf
- vaccines-4269585_Table S1.pdf
- vaccines-4269585_Table S2.pdf
